# Supplementary material for: Click Detect: A Rapid and Sensitive Assay for Shiga Toxin 2 Detection
Source: Biosensors (Basel). 2025 Dec 14;15(12):813. doi: 10.3390/bios15120813 (PMC12730240; doi:10.3390/bios15120813)
Supplement: Supplementary file 1 [file biosensors-15-00813-s001.zip]

Archive with 1 entries (1 files):
- biosensors-3948321-supplementary.pdf
